# Supplementary material for: Improving pain management for murine orthotopic xenograft models of acute lymphoblastic leukemia
Source: Lab Anim (NY). 2025 Oct 8;54(11):313–20. doi: 10.1038/s41684-025-01615-3 (PMC12575361; doi:10.1038/s41684-025-01615-3)
Supplement: Supplementary file 3 — Source data for Supplementary Figs. 1–4. [file 41684_2025_1615_MOESM3_ESM.xlsx]

## Sheet: S1a
Survival [days]
days	SEM	RS4;11
28	1
28	1
28	1
29	1
31	1
31	1
31	1
34	1
35	1
35	1
36	1
36	1
37	1
45		1
45		1
45		1
45		1
45		1
45		1
45		1
45		1
50		1
50		1
50		1
50		1
50		1
50		1

## Sheet: S1b
body weight change [%]
	days	TS 157	TS 158	TS 159	TS 160	TS 161	TS 162	TS 163	TS 164	TS 165	TS 166	TS 167	TS 168	TS 169	TS 170
	-1	-0.6	-1	0	0.9	0	-5.4	-2.5	-0.4	-1.9	-2.5	-3.5	-0.8	-3.7	-0.3
	0	0	-2.3	-2.1	0	-0.6	-4.6	-1.8	0.8	-2.3	0	-0.8	-3.2	-3.3	-0.6
	6	0.6	1.3	-0.9	0.9	-0.6	-2.7	-3.2	3.1	-1.1	0.6	1.9	3.6	-2.2	3.8
	13	2.6	0.3	-3.9	-1.5	-3.3	-2.3	1.4	1.5	-2.3	-0.9	0.4	3.2	1.1	5.3
	20	1	-1.6	-3	-3.4	-3.9	-4.6	0	0.8	-1.5	-3.1	0.4	2	-1.1	2.5
	27	1	-6.4	-9.9	-1.2	-2.7	-4.6	-1.1	-0.4	-3	-2.5	-1.6	-0.8	-1.8	1.9
	34	-0.3	-4.8	-9.6	-2.5	-5.8	-3.5	-0.4	-1.2	-3.4	-4.9	1.2	-0.8	-1.5	-0.9
	41	-1.9	-9.3	-11.4	-5.6	-10.6	-8.8	-14.7	-0.4	-6.4	-7.7	-8.9	2	-6.3	-3.4

## Sheet: S1c 
body weight change [%]
	days	TS 171	TS 172	TS 173	TS 174	TS 175	TS 176	TS 177	TS 178	TS 179	TS 180	TS 181	TS 182	TS 183	TS 184
	-1	1.3	3.1	-0.6	1.7	1.8	-0.4	-3.3	0.4	3.5	-3.4	-4.5	3.3	2.8	-0.3
	0	-2.9	4.9	-2.6	0.3	-2.6	-1.4	-4.1	0.4	3.5	-3	-3.7	0.7	-0.7	1
	6	5.4	0.4	-1	2	0	-4.3	-2	2.8	3.9	-1.3	-1.1	1.8	1	1.7
	13	6.7	5.8	-0.3	3.4	5.9	0.7	-1.2	2.4	2.6	2.6	-1.1	-0.4	3.5	3.1
	20	3.8	0.9	-1.9	-0.3	5.1	-0.4	-2.4	0	2.6	6.9	-1.5	1.1	4.2	1
	30		0.4	-3.8	-7.8	-7.7	-4.3						-4.4	-2.4	-4.8

## Sheet: S1d
distress score
	days	TS 157	TS 158	TS 159	TS 160	TS 161	TS 162	TS 163	TS 164	TS 165	TS 166	TS 167	TS 168	TS 169	TS 170
	-1	0	0	0	0	0	0	0	0	0	0	0	0	0	0
	0	0	0	0	0	0	0	0	0	0	0	0	0	0	0
	6	0	0	0	0	0	0	0	0	0	0	0	0	0	0
	13	0	0	0	0	0	0	0	0	0	0	0	0	0	0
	20	0	0	0	0	0	0	0	0	0	0	0	0	0	0
	27	0	0	3	0	0	0	0	0	0	0	0	0	0	0
	34	0	0	0	0	0	0	0	0	0	0	0	0	0	0
	41	0	0	0	0	0	0	3	0	0	0	0	0	0	0

## Sheet: S1e
distress score
	days	TS 171	TS 172	TS 173	TS 174	TS 175	TS 176	TS 177	TS 178	TS 179	TS 180	TS 181	TS 182	TS 183	TS 184
	-1	0	0	0	0	0	0	0	0	0	0	0	0	0	0
	0	0	0	0	0	0	0	0	0	0	0	0	0	0	0
	6	0	0	0	0	0	0	0	0	0	0	0	0	0	0
	13	0	0	0	0	0	0	0	0	0	0	0	0	0	0
	20	0	0	0	0	0	0	0	0	0	0	0	0	0	0
	30		0	0	0	0	0						0	0	0

## Sheet: S1f
liquid intake 24 h [ml]
	days	TS 157	TS 158	TS 159	TS 160	TS 161	TS 162	TS 163	TS 164	TS 165	TS 166	TS 167	TS 168	TS 169	TS 170
	-1	3.2	4.6	3.8	3.6	4.2	2.8	5.2	3.6	3.2	4	3.8	4	4.8	4
	0	4	3.6	3.6	3	2.8	2.8	4.6	3.6	3	4	3.8	2.2	5	4.4
	6	4.2	4.4	5.8	3.6	3.6	4	5.8	4.2	3	5	4.6	3.8	5.4	5.4
	13	4.4	4.8	3.8	3.8	4	4	7.2	4	3.8	4.6	4.8	5.4	6	4.8
	20	3.6	5.2	4	3.8	3.6	0.7	5	3.8	3.2	4	3.6	3.8	3.8	2.4
	27	3.4	3	4	4	3.2	3.4	5	4	3.2	4.4	4.4	3.6	4.2	3.6
	34	3.4	2.2	2.2	3.4	2.8	3.6	4	2.8	3.2	2.6	3.8	3.8	4.2	2.8
	41	1.4	1.6	0.2	0.8	1.8	1.6	1.2	1.2	1.6	1.8	2.4	3.2	1	2

## Sheet: S1g
liquid intake 24h [ml]
	days	TS 171	TS 172	TS 173	TS 174	TS 175	TS 176	TS 177	TS 178	TS 179	TS 180	TS 181	TS 182	TS 183	TS 184
	-1	3.4	3	4	3.2	4.4	4.4	4.4	5.8	6.2	4.8	5.6	4.4	3.6	3.8
	0	2.2	3	4.6	3.6	1.8	2.8	4.4	4	5	4.4	4.2	3.6	2.4	3.8
	6	5	3.4	4.6	3.8	3.8	0.8	4	5	5.2	4.4	4.2	4.2	3	3.8
	13	4.2	5	4.2	4.6	4.4	4	4.6	4.8	4.8	5	4.6	4.2	5.8	4
	20	4	3.6	5	4	4	4.2	3.8	2.8	4.2	5.8	3.4	3.8	1.6	4
	30		3	2.6	1.8	0.4	2.6						2.4	3	2

## Sheet: S1h
perianal temperature [°C]
	days	TS 157	TS 158	TS 159	TS 160	TS 161	TS 162	TS 163	TS 164	TS 165	TS 166	TS 167	TS 168	TS 169	TS 170
	-1	30.7	29.5	29.6	30	29.7	30.8	31.1	31.2	30	30.3	29.8	31.3	31.1	29.3
	0	30.7	31.2	31.4	31.1	31.4	32.8	31.3	32.4	31.2	31.1	30.9	30.8	32.3	30.6
	6	29.1	29.9	29.5	30.1	30.1	30.5	30.7	31.2	31.3	30.2	30.6	31.6	31.5	30.5
	13	29.5	29.7	29.8	29.5	29.7	30.5	30.2	30.8	30.3	29.3	29.4	31.3	31.2	30.2
	20	28.9	29	30.4	30.1	29.8	29.3	31.4	31.6	30.4	30.5	30.7	30.5	30.3	30.1
	27	29.2	29.1	29.4	30.3	29.9	29.1	30.4	30.9	31.5	29.3	31	30.6	29.9	30.4
	34	28.9	29.1	29.5	28.8	28.8	30.3	29.3	30.2	29.5	29.6	29.4	29.6	30	29.1
	41	28.6	28.8	29.3	29	29.6	31.2	29.9	31.4	30.8	30.2	29.9	30.3	29.3	27

## Sheet: S1i
perianal temperature [°C]
	days	TS 171	TS 172	TS 173	TS 174	TS 175	TS 176	TS 177	TS 178	TS 179	TS 180	TS 181	TS 182	TS 183	TS 184
	-1	30.2	30.6	30.4	30.2	30.4	29.1	32.4	32.3	31.5	32.1	32.1	29.8	29.5	31.2
	0	30.3	31	29.3	29.7	30.1	29.1	31.6	31.9	33	31.3	30.5	29.8	30.2	29.9
	6	30.1	30	29.7	28.8	31.9	29.1	30.6	30.3	30.1	30.1	30	29.3	29.3	30.6
	13	29.9	29.8	28.4	29.1	29.1	28.8	29.4	29.2	31.3	30.1	29.9	29.1	28.3	29.3
	20	30.8	30.2	30.1	29.3	30	30	29.9	29.6	30.1	31.2	31.3	30.4	30.2	29.4
	30		29.6	29.3	28.7	29.3	29.1						30.3	29.1	29.7

## Sheet: S1j
MGS score
	days	TS 157	TS 158	TS 159	TS 160	TS 161	TS 162	TS 163	TS 164	TS 165	TS 166	TS 167	TS 168	TS 169	TS 170
	-1	0	0	0	0	0	0	0	0	0	0	0	0	0	0
	0	0.27	0.07	0.2	-0.11	0.13	-0.04	0.13	0.09	0	0.2	0.02	0.27	0.27	0.04
	6	0.09	0.02	0.16	-0.02	0.22	-0.04	0.04	0	-0.07	0	-0.02	0.24	0.04	0.18
	13	0.29	0.09	0.13	0.04	0.04	0.07	0	0.09	-0.02	0.51	0.13	0.16	0.27	0.09
	20	0.49	0.04	0.02	0.13	0.16	0	0.09	-0.02	-0.07	0.16	-0.02	0.18	0.33	0.11
	27	0.04	0.13	0.09	-0.11	0.11	0	0.04	0.13	0.09	0.2	0.07	0.2	0.11	0
	34	0.33	0.27	0.33	0.07	-0.02	0.22	0.02	0.36	0.13	0.11	0	0.4	0.09	0.11
	41	0.98	0.6	0.2	0	0.64	0.89	0.93	0.51	0.6	1.24	0.96	1.09	0.96	1.09

[truncated: 17 more sheets: S1k, S2a, S2b, S2c, S2d, S2e, S2f, S2g, S2h, S3a, S3b, S3d, S3e, S4a, S4b, S4c, S4d]
