# Supplementary material for: Improving pain management for murine orthotopic xenograft models of acute lymphoblastic leukemia
Source: Lab Anim (NY). 2025 Oct 8;54(11):313–20. doi: 10.1038/s41684-025-01615-3 (PMC12575361; doi:10.1038/s41684-025-01615-3)
Supplement: Supplementary file 4 — Statistical source data. [file 41684_2025_1615_MOESM4_ESM.xlsx]

## Sheet: 2a
survival with analgesic [days]
days	metamizole	tramadol
1		1
2	1	1
2		1
3	1	1
3	1	1
3	1	1
3	1	1
3	1
4	1

## Sheet: 2b
survival with analgesic [days]
days	metamizole	tramadol
1	1	1
2	1
3	1	1
3	1
3	1
3	1
4	1	1
4		1
5		1
10		1
Median survival	3	4

## Sheet: 2c
body weight change [%]
		metamizole							tramadol
	days	TS 159	TS 160	TS 163	TS 165	TS 166	TS 168	TS 169	TS157	TS 158	TS161	TS162	TS 164	TS 167	TS 170
	pre	-9	-8.7	-9	-8.7	-5.2	-8.4	-8.9	-9	-9.3	-7.9	-8.8	-3.8	-9.7	-0.9
	1	-11.4	-12.1	-10.8	-13.6	-7.7	-10.8	-16.2	-12.5	-12.5	-10.6	-13.1	-7.7	-8.9	-3.4
	2	-14.7	-12.1	-14.7	-14.4	-13.6	-10.8	-16.6	-15.4	-15.1	-11.5	-14.6	-9.2	-10.5	-9.7
	3	-19.5	-16.7	-17.6	-18.2	-17.9	-12.4	-18.8	-18.6	-18.3	-15.8	-19.6		-16.7	-9.7
	4	-22.8	-18.6	-19	-16.7	-20.4	-13.2	-18.8	-16		-17.3			-14.7	-12.2

## Sheet: 2d 
body weight change [%]
		metamizole							tramadol
	days	TS 171	TS 173	TS 175	TS 177	TS 180	TS 181	TS 183	TS 172	TS 176	TS 178	TS 179	TS 182	TS 185
	pre	-5.9	-8	-8.1	-4.5	-6	-4.9	-9.4	-2.7	-8	-3.2	-5.3	-9.5	-6.5
	1	-7.5	-12.8	-13.9	-11	-12	-12	-13.2	-6.2	-12.7	0	-6.1	-12.7	-11.3
	2	-10.5	-18.9	-18.3	-14.6	-14.6	-14.2	-11.5	-12.9	-12.3	-4	-3.1	-16	-14.7
	3		-17.6	-17.9	-18.7	-15	-18	-16.7		-18.1	-6.5	-7.9	-17.8	-15.8
	4			-23.1	-20.7	-20.6	-19.5	-17		-19.6	-6.9	-7.9	-18.5	-19.9
	5						-22.1			-14.9	-13.7	-13.2	-18.9

## Sheet: 2e
distress score
		metamizole							tramadol
	days	TS 159	TS 160	TS 163	TS 165	TS 166	TS 168	TS 169	TS157	TS 158	TS161	TS162	TS 164	TS 167	TS 170
	pre	2	2	2	2	2	2	2	2	2	2	2	1	2	1
	1	3	3	3	3	2	3	3	3	3	3	3	2	2	2
	2	3	3	3	3	3	3	3	3	3	3	3	4	3	3
	3	3	3	3	3	3	3	3	3	6	3	6		3	3
	4	5	6	3	5	7	6	8	6		6			6	6

## Sheet: 2f
distress score
		metamizole							tramadol
	days	TS 171	TS 173	TS 175	TS 177	TS 180	TS 181	TS 183	TS 172	TS 176	TS 178	TS 179	TS 182	TS 185
	pre	0	0	0	0	0	0	0	0	0	0	0	0	0
	1	4	3	3	3	3	3	3	0	3	0	0	3	3
	2	7	6	10	3	3	4	5	5	5	0	2	10	5
	3		14	10	4	8	4	6		6	0	2	10	6
	4			13	8	10	8	10		6	0	2	10	10
	5						10			6	3	13	10

## Sheet: 2g
liquid intake / 24h [ml]
		metamizole							tramadol
	days	TS 159	TS 160	TS 163	TS 165	TS 166	TS 168	TS 169	TS157	TS 158	TS161	TS162	TS 164	TS 167	TS 170
	pre	0.2	0.8	4	1.6	1.8	3.2	1	1.4	1.6	1.8	1.6	1.2	2.4	2
	1	0.4	1.2	1.2	1	0.6	1.2	1.4	0.6	1.4	1.8	1.4	1.2	2.4	2
	2	0.6	1.2	1.2	0.8	0.6	1.6	1.2	0.6	0.6	1.2	0.2		1.4	0.8
	3	0.4	0.8	1	0.6	0.6	1.2	2	0.6		1			0.4	1.8
	4			1.6										1.8	0.8

## Sheet: 2h
liquid intake / 24h [ml]
		metamizole							tramadol
	days	TS 171	TS 173	TS 175	TS 177	TS 180	TS 181	TS 183	TS 172	TS 176	TS 178	TS 179	TS 182	TS 185
	pre	4	1.8	2	3.8	5.8	3.4	3	3.6	2.6	2.8	4.2	1.8	2
	1	0.6	0	0.7	1.4	2	1.6	0	0.2	3	1.6	0.4	1.8	2
	2		1.2	0.4	0.8	1	1	0.2		0	1.6	0.8	0.2	1.4
	3			0.4	0.2	0.6	0.4	0.2		1.6	0.8	0.4	1.2	0.6
	4						1			1	0.6	0.4	1.8

## Sheet: 2i
perianal temperature [°C]
		metamizole							tramadol
	days	TS 159	TS 160	TS 163	TS 165	TS 166	TS 168	TS 169	TS157	TS 158	TS161	TS162	TS 164	TS 167	TS 170
	pre	29.3	29	29.3	30.8	30.2	30.3	29.3	28.6	28.8	29.6	31.2	31.4	29.9	27
	1	29.3	28	29.9	29.8	29.7	29.7	30.5	28.9	28.8	30.7	31.8	28.5	31.6	30.1
	2	29.7	27.9	30.5	29.5	29.1	29.1	29.5	28	28.5	29.3	30.2	29	30.2	29.7
	3	29.6	28.1	30.6	29.8	29	28.4	29.9	27.9	27.4	29.5	30.3		29.6	28.2
	4	28.7	28	29.4	29.6	29.4	28.3	28.8			29.1			28.9	29.1

## Sheet: 2j
perianal temperature [°C]
		metamizole							tramadol
	days	TS 171	TS 173	TS 175	TS 177	TS 180	TS 181	TS 183	TS 172	TS 176	TS 178	TS 179	TS 182	TS 185
	pre	30.8	29.3	29.3	29.9	31.2	31.3	29.1	30.2	29.1	29.6	30.1	30.3	29.7
	1	30.2	29.4	29.4	29.1	28.7	29.1	29.2	29.9	29.3	29.1	29	29.4	29.6
	2	30	29.3	29.3	30.4	30.9	30.2	29.1	29.6	29.1	29.1	30.1	30.3	29.7
	3		29.3	28.8	29.5	30	29.9	29.4	30.2	29.2	29	28.9	29.9	29
	4		30.2	29.6	29.4	30.3	29.9			29.1	28.8	29	29.7	29.4
	5			28.1			29.5			29.1	30	29.1	28.5	28.6

[truncated: 10 more sheets: 2k, 2l, 3a, 3b, 3c, 3d, 3e, 3f, 4a, 4b]
